# Supplementary material for: Automated pipeline framework for processing of large-scale building energy time series data
Source: PLoS One. 2020 Dec 1;15(12):e0240461. doi: 10.1371/journal.pone.0240461 (PMC7707597; doi:10.1371/journal.pone.0240461)
Supplement: S1 Text — (TXT) [file pone.0240461.s001.txt]

An energy consumption dataset of a commercial building is available for applying the pipeline at https://osf.io/unm43/, DOI: 10.17605/OSF.IO/UNM43.
